# Supplementary material for: Analysis of Chemical Structure and Antibiofilm Properties of Exopolysaccharides from Lactiplantibacillus plantarum EIR/IF-1 Postbiotics
Source: Microorganisms. 2022 Nov 7;10(11):2200. doi: 10.3390/microorganisms10112200 (PMC9693231; doi:10.3390/microorganisms10112200)
Supplement: Supplementary file 1 [file microorganisms-10-02200-s001.zip]

Archive with 1 entries (1 files):
- microorganisms-1993445-supplementary.pdf
